# Supplementary material for: Characterization of Five Novel Brevibacillus Bacteriophages and Genomic Comparison of Brevibacillus Phages
Source: PLoS One. 2016 Jun 15;11(6):e0156838. doi: 10.1371/journal.pone.0156838 (PMC4909266; doi:10.1371/journal.pone.0156838)
Supplement: S1 Table — (XLSX) [file pone.0156838.s002.xlsx]

## Sheet: Sheet1
				Gene product of the following phage:
Function and Protein	Jimmer1	Jimmer2	Powder	Davies	Osiris	Abouo	Jenst	SecTim467	Emery	Sundance
Virion structural and assembly proteins
Portal protein	gp12	gp12	gp12	gp11	gp12	gp11
Virion component	gp6	gp6	gp6	gp5	gp6	gp5
Portal protein	gp4	gp4	gp4	gp3	gp4	gp3
Head morphogenesis protein	gp5	gp5	gp5	gp4	gp5	gp4
Tail sheath protein	gp15	gp15	gp15	gp14	gp15	gp14
Baseplate J-like protein/portal/PBSX protein	gp29	gp29	gp31	gp27	gp31	gp27
Phage-like element PBSX	gp30	gp30	gp32	gp28	gp32	gp28
Major capsid protein	gp8	gp8	gp8		gp8
Tape measure protein							gp35	gp35
Major capsid protein				gp7		gp7
Head morphogenesis protein									gp4
									gp5
Endopeptidase										gp39
Tape measure protein										gp35
Tape measure protein									gp16
Tail protein										gp36
Prohead protease									gp6
Baseplate J-like protein									gp21
Tail protein									gp22
Cell Lysis
Lysozyme	gp39	gp38	gp40	gp36	gp40	gp36
Lysin	gp25	gp25	gp27	gp22	gp27	gp22
Lytic murein transglycosylase							gp77	gp82
Lysin									gp17
Autolysin (MurNAc-LAA)									gp31
Gene Regulation
Transcriptional regulator	gp53	gp53	gp55	gp51	gp55	gp49
	gp57	gp57	gp59		gp59
Transcriptional regulator	gp58	gp58	gp60	gp52	gp60	gp50
Transcriptional regulator	gp68	gp68	gp68	gp60	gp68	gp56
Sigma factor	gp100	gp100	gp100	gp91	gp100	gp91
Transcriptional repressor DicA	gp59	gp59	gp61	gp53	gp61	gp51
Prophage antirepressor	gp19	gp19	gp21		gp21
Transcriptional regulator	gp17	gp17	gp18		gp18
Transcriptional regulator	gp18	gp18	gp20		gp20
Transcriptional regulator			gp65	gp57	gp65
Transcriptional regulator							gp67	gp71		gp120
Accessory gene regulator B							gp121	gp126
Transcriptional Regulator	gp61	gp61
Prophage antirepressor				gp41		gp41
Transcriptional regulator							gp147	gp152
Transcriptional regulator	gp66	gp66
Transcriptional regulator			gp19		gp19
Transcriptional regulator	gp62	gp62
Transcriptional regulator							gp165	gp170
RpoS							gp74	gp79
RpoS							gp80	gp85
Transcriptional Regulator									gp89
Transcriptional regulator									gp49
Transcriptional regulator										gp4
Transcriptional regulator									gp59
Transcriptional regulator										gp160
Transcriptional regulator									gp60
Transcriptional regulator									gp65
Transcriptional regulator										gp155
Transcriptional regulator									gp48
Sigma factor									gp94
Transcriptional repressor DicA									gp64
DNA replication/metabolism
DNA single-strand annealing protein	gp74	gp74	gp74	gp66	gp74	gp62
dUTPase	gp87	gp87	gp87	gp79	gp87	gp76
Terminase large subunit	gp2	gp2	gp2	gp2	gp2	gp2
Terminase small subunit	gp1	gp1	gp1	gp1	gp1	gp1
Recombinase	gp84	gp84	gp84	gp76	gp84	gp73
HNH endonuclease	gp76	gp76	gp76	gp68	gp76	gp64
ssDNA binding protein	gp75	gp75	gp75	gp67	gp75	gp63
DNA methylase	gp89	gp89	gp89	gp81	gp89
Exisionase			gp66	gp58	gp66	gp54
Transposase			gp78	gp70	gp78	gp66
NYN domain	gp40	gp40	gp42		gp42
Peptidase	gp42	gp42	gp44		gp44
Peptidoglycan recognition protein							gp56	gp56		gp59
Crossover junction endodeoxyribonuclease RuvC							gp104	gp109
DNA primase							gp141	gp146
DNA-directed RNA polymerase							gp140	gp145
DNA polymerase							gp69	gp74
DNA polymerase							gp135	gp140
DNA polymerase							gp138	gp143
Helicase							gp156	gp161
Endopeptidase							gp38	gp38
ATPase							gp4	gp4
Integration host factor							gp76	gp81
Integron				gp43		gp43
Integron							gp53	gp53
Endonuclease							gp137	gp142
Transposase							gp146	gp151
Transposase	gp78	gp78
dUTPase							gp84	gp89
Peptidase T							gp167	gp172
Terminase large subunit							gp21	gp21
FAD-dependent thymidylate synthase							gp145	gp150
RecA							gp98	gp103
RecB exonuclease							gp109	gp114
Replication terminator							gp58	gp58
DNA helicase							gp143	gp148
Ribonucleotide reductase							gp81	gp86
RNA ligase							gp107	gp112
ATP-dependent DNA ligase							gp118	gp123
Thioredoxin							gp70	gp75
Peroxiredoxin							gp78	gp83
Thioredoxin							gp71	gp76
DNA translocase FtsK							gp128	gp133
Thymidine kinase							gp20	gp20
Chaperone protein DnaJ							gp170	gp175
tRNA-splicing ligase RtcB							gp154	gp159
Replication protein O	gp77	gp77
Exonuclease										gp103
Exonuclease										gp12
Ribonucleotide reductase										gp125
Ribonucleotide reductase										gp126
DNA/RNA helicase									gp99
Dihydrofolate reductase										gp96
DNA N-6-adenine-methyltransferase						gp79
DNA polymerase										gp70
Endodeoxyribonuclease RusA										gp68
DNA polymerase									gp81
HNH endonuclease										gp134
Guanylate kinase										gp137
Integration host factor										gp14
Integron									gp1
Integron									gp47
Large terminase									gp3
ATPase									gp96
DNA methylase									gp33
DNA helicase										gp135
Ribonuclease H										gp85
Flavodoxin										gp127
ssDNA exonuclease										gp128
Terminase										gp19
ATP-dependent DNA ligase										gp109
Thioredoxin										gp124
VRR-NUC domain									gp98
Thymidylate synthase										gp97
Topoisomerase-primase nucleotidyl transferase/hydrolase										gp133
dUTPase										gp106
Tyrosine recombinase XerD										gp11
Tyrosine recombinase										gp33
F5/8 type C domain										gp51
Nucleotidyltransferase										gp119
LamG-like jellyroll fold domain										gp45
Hydrolase										gp92
Prohibitin family domain										gp99
Host functions
Serine Recombinase	gp49	gp49	gp51		gp51
S-layer homology domain							gp36	gp36
Membrane protein									gp34
Immunity
Siphovirus gp157-like protein, bacteriophage resistance protein	gp73	gp73	gp73	gp65	gp73	gp61				gp101
Bacteriophage Mu gam-like protein							gp75	gp80
